# Supplementary material for: Anti-Osteoporosis Effects of the Fruit of Sea Buckthorn (Hippophae rhamnoides) through Promotion of Osteogenic Differentiation in Ovariectomized Mice
Source: Nutrients. 2022 Aug 31;14(17):3604. doi: 10.3390/nu14173604 (PMC9460184; doi:10.3390/nu14173604)
Supplement: Supplementary file 1 [file nutrients-14-03604-s001.zip]

Archive with 1 entries (1 files):
- nutrients-1831567-supplementary.pdf
